# Supplementary material for: Deep Drug Discovery of Mac Domain of SARS-CoV-2 (WT) Spike Inhibitors: Using Experimental ACE2 Inhibition TR-FRET Assay, Screening, Molecular Dynamic Simulations and Free Energy Calculations
Source: Bioengineering (Basel). 2023 Aug 14;10(8):961. doi: 10.3390/bioengineering10080961 (PMC10451221; doi:10.3390/bioengineering10080961)
Supplement: Supplementary file 1 [file bioengineering-10-00961-s001.zip]

Archive with 1 entries (1 files):
- bioengineering-2440434-supplementary.pdf
